# Supplementary material for: Homophilic ATP1A1 binding induces activin A secretion to promote EMT of tumor cells and myofibroblast activation
Source: Nat Commun. 2022 May 26;13:2945. doi: 10.1038/s41467-022-30638-4 (PMC9135720; doi:10.1038/s41467-022-30638-4)
Supplement: Supplementary file 4 — Source Data [file 41467_2022_30638_MOESM4_ESM.xlsx]

## Sheet: Figure 1
	Figure 1c				Figure 1d				Figure 1g				Figure 1h
		Distance from tumor				Distance from tumor				Distance from tumor				Distance from tumor
		0 - 10 μm	10 - 20 μm			0 - 10 μm	10 - 20 μm			0 - 10 μm	10 - 20 μm			0 - 10 μm	10 - 20 μm
	H score of αSMA	84.9152	38.4006		H score of VIM	27.3025	32.9451		H score of αSMA	50.4014	14.3979		H score of VIM	46.8147	67.9191
		75.6011	58.0478			14.3763	11.4704			42.8884	16.488			29.2387	62.8887
		116.831	151.863			69.2148	39.1654			6.13796	4.98193			62.2419	86.7708
		92.2035	99.1311			21.4931	18.1466			70.5413	74.6435			51.5332	50.9872
		85.1933	26.6986			47.2466	45.6537			71.5978	24.0058			49.9049	36.3281
		141.029	75.7324			89.0839	74.7605			111.289	40.1946			70.6099	47.8391
		48.1425	23.721			110.471	70.5172			186.139	37.2701			62.9057	76.6228
		159.603	103.892			97.4046	99.4173			41.7132	37.674			36.4747	47.7871
		53.002	15.6			13.3709	9.90651			77.0381	33.6813			82.5152	36.6907
		124.703	127.435			114.93	92.4288			106.252	36.1557			41.7933	43.6142
		125.206	82.9421			9.15079	3.06122			111.436	97.1613			80.2994	83.6569
		122.386	5.41488			48.5221	39.0522			46.5123	30.1192			64.9761	80.7811
		109.587	44.4491			64.4951	57.0576			12.5764	9.89546			63.718	72.6398
		136.338	62.8923			8.08336	42.8842			94.593	67.8567			78.7897	47.9455
		72.3397	24.0647			5.29398	17.447			141.588	52.6827			68.89	44.7656
		101.654	76.8708			101.654	76.8708			86.131	57.705			57.0493	58.204
		57.471	40.5227			57.471	40.5227			131.265	84.4173			48.0194	43.5371
		46.0777	63.7541			46.3465	63.7541			56.5964	8.47666			57.2112	57.3289
		60.0833	66.0344			60.0833	66.0344			69.1117	26.3427			44.9849	76.4112
		133.063	106.268			81.6325	67.18			48.1248	56.4355			78.5929	80.2607
		77.8317	17.0406			37.5885	22.3158			17.0581	11.7816			46.8141	70.3704
		62.4242	31.7734			4.09856	8.54449			116.547	54.9035			72.041	75.8313
		132.42	61.5027			44.2051	37.8024			40.3414	37.0777			66.8116	46.0058
		123.652	89.4584			32.6371	18.1216			61.214	39.2629			41.3356	59.5409
		127.501	114.389			59.8371	54.0389			52.2601	46.9942			79.5644	44.8663
		132.695	78.0076			48.0419	42.478			144.661	76.7523			66.3902	68.2213
		81.5212	78.6854			26.9218	17.8362			116.082	75.3981			60.0521	58.9268
		66.9242	37.3149			29.2669	47.9751			143.982	85.9433			35.2988	48.7746
		45.385	2.39			28.5536	23.8416			129.115	111.249			59.9982	69.2476
		71.9952	23.79			50.6684	30.6299			91.004	83.5387			83.6989	84.3316
		159.186	137.032			62.9543	73.1326			157.42	117.469			41.6637	37.239
		146.745	44.3303			123.612	101.055			152.882	46.1464			92.2452	79.4149
		162.956	95.6131			74.9874	47.7366			145.598	63.5166			92.5962	83.7753
		137.579	115.778			40.3739	10.5999			157.551	91.2058			67.5315	77.6588
		112.113	74.0434			55.3665	38.9254			74.8554	19.3229			103.874	103.428
		84.6099	42.3821			71.6126	41.85			85.0851	49.1049			52.2934	48.3938
		96.3185	53.144			45.4001	44.4864			142.542	38.9962			69.171	82.0984
		178.451	59.6769			119.093	61.6803			85.3131	18.8538			31.6647	29.7105
		150.379	108.668			103.466	133.355			97.9287	84.7659			54.5549	69.9453
		116.494	113.414			17.1974	15.9489			115.46	63.1542			73.9637	60.7244
		101.654	76.8708			69.133	66.4038			59.3119	37.854			37.7509	43.7081
		167.137	70.5955			60.4532	39.3121			136.939	97.5943			59.6573	123.363
		188.713	93.4355			55.3727	29.2722			66.1746	49.7706			65.2141	90.703
		174.458	32.3549			30.9782	25.0378			26.8516	13.2052			29.0131	28.8985
		128.17	62.6862			36.6442	40.1533			121.999	97.4285			64.4647	48.0393
		151.518	61.5109			91.6525	64.3874			136.78	135.116			101.939	96.0988
		149.974	92.7453			62.5629	50.9747			13.4678	10.4379			65.291	53.5679
		171.219	100.826			69.1087	42.3589			17.3044	17.4338			31.6647	29.7105
		118.096	84.8511			50.5503	46.5961			27.7545	23.1285			88.5074	103.2
		135.573	127.924			42.8456	40.3532			22.1252	30.7645			87.856	62.4182

## Sheet: Figure 2
	Figure 2d								Figure 2g								Figure 2j
		Pdx1 Kras P53 WT			Pdx1 Kras P53 F/F					mPSC		PdKP53		PdKP53 + mPSC				PSC		BxPC-3		BxPC-3 + PSC
	CK19+	1	1	2	12	19	40			2hr	24hr	2hr	24hr	2hr	24hr			2hr	24hr	2hr	24hr	2hr	24hr
	CK19+/αSMA+	6	0	0	53	9	2		%	2.77778	12.5	7.69231	9.48276	57.8616	80		%	16.9014	10.5263	16.2996	6.4	37.1429	85.3658
	CK19+/CD45+	9	14	6	20	81	81			8	9.67742	23.7037	12.2951	33.75	86.5385			6.45161	17.2414	15.566	5.66038	31.3636	92.8058
	CK19+/αSMA+/CD45+	3	0	0	44	27	23			3.7037	19.0476	15.3846	16.9591	52.8428	91.9118			9.09091	5.55556	10.757	23.3333	42.4908	81.0345
										17.0213	11.6279	3.90625	23.3083	58.6806	82.7586			0	9.52381	14.7368	5.26316	34.5794	73.5849

## Sheet: Figure 3_table
	Figure 3b												Figure 3e					Figure 3f					Figure 3i						Figure 3k				Figure 3m
		BxPC-3					SU.86.86							Area					Diameter				Target Name	Sample Name	RQ					BxPC-3	BxPC3 + fibroblast			BxPC-3	BxPC3 + fibroblast
		−	ID 1:1	ID 1:3	D 1:1	D 1:3	−	ID 1:1	ID 1:3	D 1:1	D 1:3			−	ID	D			−	ID	D		CLDN1	−	1.02236	0.984548	0.993485		Luminescence	0	357000000		Luminescence	154000	438000
	Number of spheres	3	4	4	22	67	26	23	25	53	95		extensive rate	0.909307	1.28401	1.8224		extensive rate	0.978981	1.22944	2.02367			ID	0.517733	0.514664	0.529484			39600000	765000000			104000	425000
		8	5	9	24	72	15	13	20	52	88			1.02514	1.39444	2.19272			1.01269	1.24899	2.40502			D	0.105257	0.0862326	0.109924			0	34540000			83600	486000
		9	8	5	30	61	20	23	24	51	95			0.979776	1.35051	1.97049			1.00063	1.22167	1.96281		VIM	−	0.996988	0.981413	1.02201			277000000	625000000			332000	223000
														1.08578	1.1888	2.01365			1.0077	1.15698	2.0489			ID	3.34688	3.3168	3.45733			39900000	903000000			228000	235000
																								D	1857.18	1905.07	1964.64							123000	172000
																							Snail	−	1.6842	0.719857	0.824816
																								ID	1.69394	2.01901	1.57859		Figure 3l				Figure 3n
																								D	72.104	69.6832	69.6561			PdKP53	PdKP53 + fibroblast			PdKP53	PdKP53 + fibroblast
																							Twist1	−	0.927738	0.951189	1.1332		Luminescence	9090000	141600000		Luminescence	175000	3650000
																								ID	0.575866	0.693789	0.054794			107000000	34700000			201000	2720000
																								D	68.0916	72.6342	76.3337			220000	155400000			179000	2860000
																							ZEB1	−	0.990255	0.924782	1.09198			72200000	175800000			1660000	154000
																								ID	0.962129	0.944333	1.21447			89900000	212000000			250000	1020000
																								D	56.6738	58.4534	62.4773			32300000	156000000			151000	1690000
																							ZEB2	−	1.50123	0.804735	0.827749
																								ID	3.05635	3.43624	2.93836
																								D	492.41	464.524	401.488

## Sheet: Figure 4_table
	Figure 4b						Figure 4d					Figure 4f								Figure 4h						Figure 4m						Figure 4s
	Target Name	Sample Name	RQ					Activin A (ng/ml)					BxPC-3			BxPC-3 + PSC					area					Target Name	Sample Name	RQ					BxPC-3	BxPC-3 + PSC_IgG	BxPC-3 + PSC_α-Activin A
	CLDN1	Activin A 0 ng/ml	1.08799	1.04177	0.882269			0	50	100			IgG	α-Activin A_1	α-Activin A_2	IgG	α-Activin A_1	α-Activin A_2			BxPC-3	BxPC-3 + PSC_IgG	BxPC-3 + PSC_α-Activin A_2	BxPC-3 + PSC_α-Activin A_4		ACTA2	Activin A 0 ng/ml	0.990304	0.9821	1.02819		H score of αSMA	7.03034	19.0197	9.80982
		Activin A 50 ng/ml	0.728455	0.525672	0.503284		Number of spheres	10	15	19		Number of spheres	10	7	15	83	44	39		extensive rate	1.02335	4.71246	2.34793	1.68487		ACTA2	Activin A 50 ng/ml	2.68228	2.64496	2.83676			9.25668	19.7181	6.93885
		Activin A 100 ng/ml	0.96803	0.930718	0.880961			10	15	19			9	5	9	77	33	30			1.03429	2.92165	1.6872	1.82248		ACTA2	Activin A 100 ng/ml	3.11566	2.955	2.85009			2.65717	15.8281	6.62647
	VIM	Activin A 0 ng/ml	0.95632	1.01167	1.03361			12	19	23			7	7	11	83	43	55			1.03349	3.55585	2.84636	2.94392		COLIA1	Activin A 0 ng/ml	0.887829	1.03699	1.08616			9.3597	18.7633	3.06228
		Activin A 50 ng/ml	1.03974	1.01077	1.27837			9	18	22			8	8	6	72	55	54			0.997579	2.63154	1.93838	2.37034		COLIA1	Activin A 50 ng/ml	3.26198	3.45197	3.56016			0.257252	18.9106	9.60203
		Activin A 100 ng/ml	1.73845	1.47075	1.6863																1.09339	5.45237	3.55884	2.75857		COLIA1	Activin A 100 ng/ml	3.55865	3.56282	3.98102			3.40801	26.1648	6.61378
	Snail	Activin A 0 ng/ml	1.05771	0.946207	0.999186																1.0198	3.48579	2.78546	2.56691
		Activin A 50 ng/ml	1.5211	1.8861	2.19583																1.09013	3.24584	3.32613	2.53982		Figure 4o						Figure 4u
		Activin A 100 ng/ml	35.6282	29.7049	28.2183																1.0465	2.74227	3.1325	2.52588		Target Name	Sample Name	RQ					BxPC-3	BxPC-3 + PSC	BxPC-3 + PSC_FST
	Twist1	Activin A 0 ng/ml	1.37896	1.41526	0.512402																1.03198	3.63787	2.85386	2.24734		ACTA2	−	0.968488	1.00742	1.02494		H score of αSMA	4.87021	46.7709	6.12033
		Activin A 50 ng/ml	12.5133	16.6025	14.5663																					ACTA2	ID	1.32465	1.38869	1.31478			6.15852	50.1296	8.90788
		Activin A 100 ng/ml	132.104	96.3008	92.1892																diameter					ACTA2	D	2.78616	2.80918	2.88158			2.34836	40.7672	8.0821
	ZEB1	Activin A 0 ng/ml	0.940409	0.946952	1.12294																BxPC-3	BxPC-3 + PSC_IgG	BxPC-3 + PSC_α-Activin A_2	BxPC-3 + PSC_α-Activin A_4		COLIA1	−	0.9773	1.01651	1.00661			3.60392	33.805	9.67211
		Activin A 50 ng/ml	1.66818	1.78894	2.11468															extensive rate	1.03704	2.49126	2.03363	2.30564		COLIA1	ID	0.893762	0.929113	0.970347			3.96186	32.3483	4.20829
		Activin A 100 ng/ml	3.60974	4.38673	3.82396																1.02205	1.98923	1.67831	2.16804		COLIA1	D	1.70094	2.07295	1.98623
	ZEB2	Activin A 0 ng/ml	0.604632	0.925918	1.78622																1.05174	2.17419	2.16098	2.11361
		Activin A 50 ng/ml	10.0199	6.9221	16.7482																1.0227	2.56452	2.14762	2.28206
		Activin A 100 ng/ml	85.8863	114.776	116.853																1.12088	2.83633	1.81543	1.90104
																					1.05919	2.80208	2.06128	2.00008
																					1.02931	2.2079	2.29594	2.38479
																					1.02579	2.38197	2.07272	1.82474
																					1.10489	2.43587	2.0802	2.32229
																				Figure 4j
																					BxPC-3_IgG	BxPC-3_α-Activin A	BxPC-3 + PSC_IgG	BxPC-3 + PSC_α-Activin A
																				Tumor weight (mg)	0.0006	0.0015	0.0108	0.0047
																					0.0012	0.0019	0.0141	0.0042
																					0.0023	0.0028	0.0114	0.0099
																					0.0027	0.0057	0.0161	0.0089
																					0.0066	0.0074	0.0213	0.0112
																					0.0052	0.0069	0.0178	0.0093
																				Figure 4l
																					BxPC-3	BxPC-3_FST	BxPC-3 + PSC	BxPC-3 + PSC_FST
																				Tumor weight (mg)	0.011	0.004	0.041	0.004
																					0.006	0.006	0.032	0.005
																					0.007	0.004	0.057	0.004
																					0.003	0.003	0.028	0.004
																					0.004	0.005	0.01	0.006

## Sheet: Figure 5
	Figure 5b						Figure 5c															Figure 5e				Figure 5g
		PSC		BxPC-3					Cancer cell fix + PSC						PSC fix + cancer cell								Distance from tumor				INHBA-	INHBA+
		ID	D	ID	D			PSC	BxPC-3	SU.86.86	HPAF-II	AsPC-1	MIA PaCa-2	PANC-1	BxPC-3	SU.86.86	HPAF-II	AsPC-1	MIA PaCa-2	PANC-1			0 - 10 μm	10 - 20 μm		H score of VIM in tumor cells	29.748	80.4043
	Intensity of activin A	15.239	25.548	6.201	17.669		Activin A (pg/ml)	209.108	6612.46	7773.85	684.73	2491.93	192.185	93.1856	0	0	0	0	0	0		INHBA+ cells (%)	50	12.5			29.0676	84.8805
		11.961	36.994	4.101	24.277			199.66	6235.36	7834.9	619.422	2158.31	104.436	61.207	0	0	0	0	0	0			25	0			27.4419	93.098
		12.854	27.5	14.489	19.5			177.856	6234.2	7800.36	531.385	2072.51	109.327	75.564	0	0	0	0	0	0			63.6364	33.3333			37.1955	70.7288
		12.937	30.617	16.965	18.535																		61.5385	20			40.4945	71.8896
		13.957	23.135	7.593	15.423																		29.4118	8.33333			56.9288	71.3978
		18.01	25.117		17.864																		68.421	41.1765			68.5234	69.3004
		14.552	31		20.521																		41.1765	27.2727			53.0837	69.6666
		19.703	26.611		22.195																		50	9.09091			57.7836	72.5402
		18.142	30.22		19.749																		25	12.5			69.7694	54.2486
		15.016	24.415		16.757																		57.1429	16.6667			28.0741	51.4251
		12.597	50.064		23.126																		85.7143	28.5714			50.374	66.1314
		12.253	31.181		10.299																		90.9091	33.3333			49.8539	55.7629
		15.295	27.643		11.963																		75	46.6667			52.8882	59.3592
		11.046	24.704		11.099																		71.4286	33.3333			43.4729	63.9638
		14.462	29.83		12.443																		50	50			45.4498	71.0257
		13.439	25.651		15.984																		88.8889	50			49.3371	53.8844
		12.035	37.293		10.382																		62.5	33.3333			40.9721	56.7908
		12.185	27.535		14.673																		100	60			29.3616	70.8188
		9.871	25.917		11.586																		100	33.3333			50.9623	43.3289
		16.383	20.821		12.067																		42.8571	33.3333			47.7836	105.07
		16.614	27.222		8.497																		62.5	12.5			46.0033	159.547
		22.068	24.188		11.255																		50	14.2857			54.8106	146.316
		17.956	25.733		9.105																		42.8571	12.5			68.297	122.398
		18.869	30.233		9.204																		35.7143	11.1111			53.33	166.897
		12.811	24.679		7.503																		62.5	20			58.8721	121.585
		12.353	28.576		11.45																		92.3077	20			39.0594	137.899
		15.695	40.514		4.154																		100	28.5714			42.5439	151.533
		18.262	31.901		8.907																		25	0			30.923	104.445
		17.473	26.527		7.099																		33.3333	0			35.111	132.907
		18.577	25.027		21.387																		50	77.7778
		15.414	26.801		14.837																		41.1765	16.6667
		21.087	46.062		17.608																		33.3333	6.66667
		17.42	25.121		25.801																		62.5	16.6667
		16.513	35.74		18.164																		50	16.6667
		16.415	27.579		19.303																		50	18.1818
		21.34	41.464		16.261																		60	16.6667
		16.186	34.537		21.855																		36.3636	14.2857
		13.654	35.703		20.419																		66.6667	16.6667
		24.267	22.039		21.113																		54.5455	36.3636
		15.368	39.174		19.955																		22.2222	0
		14.356	24.588		18.622																		63.6364	50
		15.82	24.894		16.275																		77.7778	16.6667
		17.252	24.179		13.107																		70	26.6667
		19.923	20.176		20.996																		40	30
		14.721	37.363		16.147																		66.6667	22.2222
		17.819	33.213		20.229																		58.8235	12.5
		16.371	31.821		9.041																		92.3077	16.6667
		17.772	21.871		11.147																		87.5	72.7273
		19.852	24.337		16.347																		54.5455	7.69231
		18.061	27.237		17.499																		33.3333	16.6667

## Sheet: Figure 6
	Figure 6a												Figure 6l
		PSC					PSC-2						H score of ATP1A1	% of INHBA+ cells
		−	mBxPC-3	mSU.86.86	mMIA PaCa-2	mPANC-1	−	mBxPC-3	mSU.86.86	mMIA PaCa-2	mPANC-1		0.630832	0
	Activin A (pg/ml)	16.5926	4717.13	5024.9	20	36.7407	221.317	5855.34	5341.74	177.463	304.512		0.163417	5.88235
		21.1852	4659.08	4658.74	17.3333	31.1111	183.267	5389.38	5773.6	181.977	304.189		1.18369	2.08333
		8.74074	4309.75	4698.76	6.96296	32	131.351	5186.23	5253.82	145.862	282.907		1.41914	0
													12.0497	2.32558
	Figure 6d												20.164	3.1746
		PSC											12.5632	2.17391
		−	+ BxPC-3	+ BxPC-3	+ BxPC-3	+ BxPC-3	+ BxPC-3	+ BxPC-3					8.77406	0
			shLacZ	shATP1A1	shATP1A2	shATP1A3	shEMC1	shITGB1					2.76178	0
	Activin A (pg/ml)	119	6938.66	1301.82	11581.5	8630.94	5198.37	12746.3					1.97939	4
		117.25	7214.31	1296.62	11528.3	9001.82	5012.44	12984.4					28.3002	29.1667
		116	6408.59	1247.81	11612.8	7373.8	4977.94	12071.4					33.1869	38.6667
													19.0058	12.7273
	Figure 6e												77.1141	17.3077
		PSC	PSC + BxPC-3										48.3041	19.3548
		−	−	IgG	αATP1A1_2	αATP1A1_4	αEMC1_2	αEMC1_4					72.8592	38.7097
	Activin A (pg/ml)	659.617	3500.01	3765.88	3001.93	2022.6	2725.97	2668.76					53.8877	0
		599.04	3422.61	3560.59	2725.97	2133.66	2645.2	2547.61					27.2539	24.5614
		622.598	3550.5	3489.92	3052.42	1985.59	2443.28	2719.24					52.5139	12.8571
													22.5426	8.43374
	Figure 6h												32.9553	0
		BxPC-3	PSC shLacZ	PSC shATP1A1	BxPC-3 + PSC shLacZ	BxPC-3 + PSC shATP1A1							26.5277	0
	Activin A (pg/ml)	0	313	81	1494.67	324							26.7774	0
		0	445.667	61	1678	338							24.5469	2.7027
		0	290	48	1691.67	337							17.6634	0
													16.3036	0
													27.2308	0
													27.5538	0
													20.4888	18.75
													30.7438	3.125
													85.2624	32
													101.067	41.6667
													98.5165	42.4657
													84.9365	33.3333
													61.962	28.5714
													79.9978	43.4783
													101.549	37.5
													90.9982	40.8163
													78.8248	35.2941
													89.5054	47.1698
													15.2238	0
													13.4016	0
													10.7551	0
													13.4029	0
													10.4209	0
													12.4338	0
													8.26647	0
													6.29841	0
													22.4106	0
													10.4	3.7037
													44.8816	62.2951
													54.5025	55.7377
													40.4935	35.0877
													38.062	44.3299
													30.6709	50
													85.4789	43.8597
													78.0219	30
													64.1879	63.6364
													76.9913	62.7451
													46.771	54.1667
													6.92037	0
													3.57905	0
													3.35586	0
													5.32699	0
													4.71472	0
													5.64345	0
													3.79253	3.33333
													6.32189	3.79747
													16.3263	0
													0.215414	0
													63.2977	18.5185
													57.1921	26.9231
													58.9607	64.7059
													56.9953	39.2857
													77.2209	38.983
													75.9674	38.0952
													25.1886	55.5556
													58.9541	45
													68.3897	37.5
													64.21	53.5714
													19.1974	13.8889
													0.920723	6.97674
													0.245019	3.44828
													9.19772	2.5
													10.8336	13.9535
													1.03788	2.38095
													8.17437	7.84314
													13.1666	2.43902
													2.84853	0
													7.69619	1.66667
													12.0477	78.4314
													22.6721	57.1429
													25.9747	48.3871
													22.179	76.087
													26.2463	75.4386
													18.0414	62.5
													20.8072	63.0769
													22.166	62.6506
													26.4025	47.0588
													24.9695	90.6667

## Sheet: Figure 7_table
	Figure 7c						Figure 7e									Figure 7g						Figure 7h					Figure 7i
		PSC		BxPC-3				PSC			BxPC-3 shLacZ		BxPC-3 shATP1A1				PSC		BxPC-3				PSC	PSC + BxPC-3 shLacZ	PSC + BxPC-3 shATP1A1			BxPC-3	PSC	BxPC-3 + PSC
		−	+ BxPC-3	−	+ PSC			−	+ Y3	+ BxPC-3 shATP1A1	−	+ PSC	−	+ PSC			−	+ BxPC-3	−	+ PSC		340/380 nm ratio	0.820455	0.919238	0.887473			Nifedipine 0	Nifedipine 0	Nifedipine 0	Nifedipine 10	Nifedipine 20
	Intensity of ATP1A1	297.454	524.547	3306.71	1043.31		Intensity of ATP1A1	150.22	180.715	226.411	1852.4	1280.79	145.521	206.456		340/380 nm ratio	0.834237	0.954576	0.837333	0.85			0.843109	0.925572	0.895444		Activin A (pg/ml)	313	679.5	1142	1103.5	715
		225.602	729.036	2583.36	969.242			269.278	401.6	148.426	1301.25	1242.82	141.697	215.59			0.831017	0.924068	0.8895	0.87983			0.847333	0.934665	0.910064			313	742	1312	1175.5	555.5
		341.574	724.106	1979.36	964.441			165.547	300.943	84.426	1090.51	657.815	239.586	90.3272			0.838983	0.929322	0.890167	0.875932			0.848992	0.936043	0.910972			300	684.5	1120.5	1038.5	633
		322.059	648.811	1645.84	1076.32			84.1752	289.222	119.28	201.42	824.033	353.712	94.3405			0.840508	0.926441	0.896167	0.899491			0.853843	0.939735	0.913322
		262.595	657.664	4710.35	1185.52			62.428	393.198	207.153	736.849	692.109	509.21	101.062			0.841017	0.942542	0.798667	0.902034			0.869086	0.954533	0.916115		Figure 7l
		195.143	979.398	2583.89	1277.83			18.2526	335.891	196.486	1349.96	674.329	309.303	134.138			0.835763	0.929831	0.907	0.878136			0.875798	0.954593	0.920044			BxPC-3	PSC	BxPC-3 + PSC
		391.435	1061.68	1628.54	1558.39			155.304	203.172	140.288	125.608	842.207	298.84	128.594			0.830339	0.934915	0.882167	0.895932			0.875994	0.956054	0.922715			BAY117082 0	BAY117082 0	BAY117082 0	BAY117082 6	BAY117082 8	BAY117082 10
								175.719	240.721	112.987	1375.99	1505.97	824.898	177.887			0.831864	0.930339	0.881167	0.810169			0.87608	0.956169	0.924311		Activin A (pg/ml)	0	89.4444	2016	1267.67	966.333	767.222
								104.746	482.722	146.251	661.789	657.056	379.063	177.718			0.833898	0.912712	0.9	0.89322			0.885079	0.956418	0.92541			0	84.8889	2293.89	1313.78	963.222	681.444
								37.4853	455.049	63.0009	507.6	717.655	1123.2	159.539			0.830339	0.96	0.855085	0.891525			0.890467	0.957005	0.92661			0	42.3333	2116.56	1187	929.556	692.111
								160.738	182.255	72.8981	1851.56	782.58	267.896	153.251			0.840847	0.933559	0.803898	0.887627			0.902533	0.957797	0.930999
								84.7272	261.484	83.8401	705.7	907.43	449.623	99.7639			0.835593	0.94	0.90322	0.86017			0.903265	0.960003	0.932024
																	0.838475	0.950339	0.890847	0.896441			0.905125	0.960701	0.941704
																	0.837797	0.908814	0.83661	0.872373			0.908396	0.960855	0.943708
																	0.830508	0.956949	0.844237	0.879153			0.912172	0.963252	0.944658
																	0.83678	0.919661	0.863729	0.809492			0.91408	0.963546	0.945478
																	0.840847	0.959661	0.82	0.831356			0.914537	0.967288	0.945701
																	0.84017	0.916102	0.801017	0.804407			0.915478	0.967375	0.945749
																	0.837458	0.912373	0.813559	0.805763			0.916769	0.968621	0.948566
																	0.840508	0.922712	0.792542	0.819661

## Sheet: Supplementary Figure 1
	Supplementary Figure 1d						Supplementary Figure 1e
		KPC		KPC + mPSC				SU.86.86		SU.86.86 + PSC
		2hr	24hr	2hr	24hr			2hr	24hr	2hr	24hr
	%	13.5593	28.7879	20.1923	84.6154		%	18.1818	8.16327	43.6046	99.0446
		6.47482	14.2857	23.3645	70.5882			14.9484	13.3333	38.3838	75.2475
		6.25	10.2041	27.5449	90.2174			8.69565	12.1212	47.1154	96.0352
		4.65116	6.25	44.5946	92.5926			16.6667	6.34921	49.0348	95.7944

## Sheet: Supplementary Figure 2
	Supplementary Figure 2b												Supplementary Figure 2c				Supplementary Figure 2d
		PdKP53					KPC							α-SMA low	α-SMA high			α-SMA low	α-SMA high
		−	ID 1:1	ID 1:3	D 1:1	D 1:3	−	ID 1:1	ID 1:3	D 1:1	D 1:3		Intensity of CLDN1	33.9881	34.4092		Intensity of VIM	48.4931	71.3177
	Number of spheres	15	10	11	36	57	60	55	56	81	112			46.191	27.7829			54.2015	80.0392
		13	10	7	34	69	63	61	65	97	128			42.0145	26.3596			60.7158	72.9991
		7	16	11	34	81	65	54	47	70	107			50.6325	42.5928			52.7797	54.1255
														37.711	28.3354			47.1933	56.9318
														39.3739	33.767			50.3997	70.22
														69.8229	31.9582			52.1892	64.5128
														61.4232	45.5661			53.031	69.8811
														47.226	29.3498			46.4693	51.7796
														42.9284	31.0692			55.5201	59.4687
														67.8982	25.4703			46.2398	72.7641
														31.5888	30.8747			50.8327	50.1459
														40.4797	26.5702
														34.2698	24.5633
														33.013	38.3139
														27.8143	26.298

## Sheet: Supplementary Figure 3
	Supplementary Figure 3a					Supplementary Figure 3b
		Activin A (ng/ml)					SU.86.86			SU.86.86 + PSC
		0	50	100			IgG	α-Activin A_1	α-Activin A_2	IgG	α-Activin A_1	α-Activin A_2
	Number of spheres	18	22	28		Number of spheres	19	15	15	43	35	24
		15	20	24			20	21	20	42	32	20
		19	22	29			21	22	20	40	29	22
		22	26	30			18	19	18	32	29	24
	Supplementary Figure 3c					Supplementary Figure 3e
		Activin A (ng/ml)					PSC	PSC + BxPC-3
		0	50	100			−	IgG	α-Activin A_1	α-Activin A_2
	Relative gel area	76.5356	48.5944	46.3884		Relative gel area	82.1397	63.4836	70.3802	71.2644
		80.1061	54.9072	63.9666			83.7312	65.4288	69.4076	74.1821
		83.7312	51.7241	61.9805			77.6304	67.1972	69.0539	75.9505
	Supplementary Figure 3d
		−	ID	D
	Relative gel area	46.2423	46.1538	17.5066
		40.1415	45.0044	10.8753
		35.5438	46.5075	12.9089
		35.7206	46.8612	10.6101
		40.672	38.7268	12.1132
		40.5383	53.4062	17.6619

[truncated: 8 more sheets: Supplementary Figure 4_table, Supplementary Figure 4_figure, Supplementary Figure 5_table, Supplementary Figure 5_figure, Supplementary Figure 6_table, Supplementary Figure 6_figure, Supplementary Figure 7_table, Supplementary Figure 7_figure]
